# Supplementary material for: Unraveling the Antimicrobial Effectiveness of Coridothymus capitatus Hydrolate against Listeria monocytogenes in Environmental Conditions Encountered in Foods: An In Vitro Study
Source: Microorganisms. 2022 Apr 27;10(5):920. doi: 10.3390/microorganisms10050920 (PMC9146057; doi:10.3390/microorganisms10050920)
Supplement: Supplementary file 1 [file microorganisms-10-00920-s001.zip]

Archive with 1 entries (1 files):
- microorganisms-1692253-supplementary.pdf
